# Supplementary material for: A descriptive study of samples sizes used in agreement studies published in the PubMed repository
Source: BMC Med Res Methodol. 2022 Sep 19;22:242. doi: 10.1186/s12874-022-01723-5 (PMC9487062; doi:10.1186/s12874-022-01723-5)
Supplement: Supplementary file 2 — Additional file 2. [file 12874_2022_1723_MOESM2_ESM.xlsx]

## Sheet: Agreement
Study	Field	Disease area	Outcome	Sample size	Sample size justification	Sample size calculation	Main stats method	Bland Altman	ICC	Kappa	Significance Test	Other
Observer Agreement on Computed Tomography Perfusion Imaging in Acute Ischemic Stroke	Radiology	Cardiovascular	Ordinal	57	N	N	Krippendorff's alpha	No	No	No	No	Krippendorff's alpha
Efficacy of a new blood pressure monitor (inflationary non-invasive blood pressure, iNIBP™): a randomised controlled study	Medicine	Cardiovascular	Continuous	30	Y	Y	Bland & Altman	Yes	No	No	No	NA
Functional assessments of foot strength: a comparative and repeatability study	Allied Health (Physiotherapy)	Orthopedics	Continuous	40	Y	Y	Intraclass correlation coefficient (ICC), Standard Error of the Measurement	No	Yes	No	No	Standard Error of the Measurement
Agreement on endoscopic ultrasonography-guided tissue specimens: Comparing a 20-G fine-needle biopsy to a 25-G fine-needle aspiration needle among academic and non-academic pathologists	Medicine (biopsy)	Hepatology	Ordinal	50	Y	Y	Kappa coefficient and Chi Squared Test	No	No	Yes	Yes	NA
Concordances and differences between a unidimensional and multidimensional assessment of frailty: a cross-sectional study	Medicine (frailty)	Geriatrics	Ordinal	196	Y	Y	Kappa coefficient, Spearman correlation and ANOVA test	No	No	Yes	Yes	NA
Accuracy of the Cosmed K5 portable calorimeter	Medicine( metabolism)	Metabolic	Continuous	15	N	N	ANOVA test, equivalence test, and Bland & Altman	Yes	No	No	Yes	NA
Repeatability of Scheimpflug Tomography for Assessing Fuchs Endothelial Corneal Dystrophy	Medicine	Opthamology	Binary/continuous	40	N	N	Kappa , McNemar Test and Bland & Altman	Yes	No	Yes	Yes	NA
Comparison of diagnostic accuracy of dual-axis rotational versus standard coronary angiography	Radiology	Cardiovascular	Continuous	70	Y	X - another endpoint	Paired t test, Kappa and Bland & Altman	Yes	No	Yes	Yes	NA
Influence of type of radiograph and levels of experience and training on reproducibility of the cervical vertebral maturation method	Radiology	Orthodontics	Ordinal/nominal	10	N	N	Randolph's kappa and Kendall's coefficient of concordance	No	No	Yes	No	Kendall's coefficient of concordance
ABC/2 estimation in intracerebral hemorrhage: A comparison study between emergency radiologists and emergency physicians	Radiology	Neurology	Continuous	100	N	N	Bland & Altman	Yes	No	No	No	NA
Telemetric Intraocular Pressure Monitoring after Boston Keratoprosthesis Surgery Using the Eyemate-IO Sensor: Dynamics in the First Year	Surgery (Keratoprosthesis)	Opthamology	Continuous	13	Y	X - calendar	Spearman correlation	No	No	No	Yes	Spearman correlation
Level of agreement between adolescents' self-assessment and parent proxy report of health-related quality of life in adolescents with sickle cell disease	Medicine (Sickle cell disease)	Haematology	Continuous	102	N	N	ICC and Bland & Altman, Wilcoxon Signed Rank Test, Percentage Distributions of Agreement	Yes	Yes	No	No	Wilcoxon signed rank test, Percentage Distributions of agreement
Quantitative Evaluation of Articular Involvement of Posterior Malleolus Associated with Operative Indication: A Comparative Study of Six Methods Based on Radiography and CT	Radiology	Orthopedics	Continuous	106	N	N	ICC and Bland & Altman	Yes	Yes	No	ANOVA with pairwise comparisons	NA
Calibrating Local Population-Based Blood Pressure Data from NYC HANES 2013-2014	Medicine (Blood Pressure)	Cardiovascular	Continuous	164	Y	Y	Paired t test, Kappa and Bland & Altman	Yes	No	Yes	Yes	NA
Quantification of Positron Emission Tomography Data Using Simultaneous Estimation of the Input Function: Validation with Venous Blood and Replication of Clinical Studies	Radiology	Cardiovascular	Continuous	47	N	N	Linear Regression, Mean Percentage Differences with SDs also quoted for test retest	No	No	No	No	Yes
Phase contrast mapping MRI measurements of global cerebral blood flow across different perfusion states - A direct comparison with 15 O-H 2 O positron emission tomography using a hybrid PET/MR system	Radiology	Neurology	Continuous	14	N	N	Bland-Altman, Linear Mixed Analysis	Yes	No	No	No	Linear mixed analysis
Comparison of three commonly used CT perfusion software packages in patients with acute ischemic stroke	Radiology	Cardiovascular	Continuous	35	N	N	ICC and Bland-Altman	Yes	Yes	No	No	Yes
Reliability of Ayurvedic Diagnosis for Knee Osteoarthritis Patients: A Nested Diagnostic Study Within a Randomized Controlled Trial	Medicine (osteoarthritis)	Orthopedics	Binary	30	N	N	Fleiss' and Cohen kappa statistic	No	No	Yes	No	NA
Inter-rater reliability, sensitivity to change and responsiveness of the orthopaedic Wolf-Motor-Function-Test as functional capacity measure before and after rehabilitation in patients with proximal humeral fractures	Allied Health (Physiotherapy)	Orthopedics	Ordinal	56	Y	X - substudy	Fleiss' kappa statistic and Pearson correlation coefficient	No	No	Yes	No	Pearson Correlation Coefficient
Performance of a Deep Learning Model vs Human Reviewers in Grading Endoscopic Disease Severity of Patients With Ulcerative Colitis	Radiology	Gastrointestinal	Ordinal/binary	3082	N	N	Kappa statistics	No	No	Yes	No	Yes
Feasibility and robustness of an oral HIV self-test in a rural community in South-Africa: An observational diagnostic study	Medicine (HIV self test)	Virology	Binary	2000	N	N	Kappa	No	No	Yes	No	NA
Agreement between patient reported outcomes and clinical reports after radical prostatectomy - a prospective longitudinal study	Surgery (Prostatectomy)	Urology	Binary	3706	N	N	Gwet’s AC1, Cohen’s Kappa, Percentage Agreement, Percent of concordant pairs	No	No	Yes	No	Gwet's AC1, Percentage Agreement, Percentage of concordant pairs
Interobserver agreement on interpretation of conventional dacryocystography and dacryoscintigraphy findings: A retrospective single-centre study	Radiology	Opthamology	Ordinal	165	N	N	Cohen's kappa	No	No	Yes	No	NA
Comparison of Cone-Beam Computed Tomography and Multislice Computed Tomography in the Assessment of Extremity Fractures	Radiology	Orthopedics	Ordinal	36	N	N	Cohen K coefficient, Landis and Koch. Intraclass correlation coefficient (ICC)	No	Yes	Yes	No	NA
Inter- and intraobserver reliability for angiographic leptomeningeal collateral flow assessment by the American Society of Interventional and Therapeutic Neuroradiology/Society of Interventional Radiology (ASITN/SIR) scale	Radiology	Stroke	Ordinal/binary	19	Y	Y	? Statistics	No	No	Yes	No	NA
Validation of Anthropometric Measures Self-Reported in a Randomized Controlled Trial of a Web-Based Platform for Weight Loss	Allied Health (Weight Loss)	Obesity	Continuous	159	N	N	Bland–Altman analysis	Yes	No	No	No	NA
Agreement between clinicoradiological signs at diagnosis and radiohistological analysis after neoadjuvant chemotherapy of suspected Wilms tumor rupture: Consequences on therapeutic choices	Medicine (Radiotherapy)	Oncology	Binary	71	N	N	Cohen's Kappa	No	No	Yes	No	NA
Ultrasound assessment of muscle mass in response to exercise training in chronic kidney disease: a comparison with MRI	Radiology	Orthopedics	Continuous	35	N	N	Bland–Altman and ICC	Yes	Yes	No	No	NA
Agreement Between Breathlessness Severity and Unpleasantness in People With Chronic Breathlessness: A Longitudinal Clinical Study	Medicine (Chronic breathlessness)	Respiratory	Continuous	265	N	N	Bland-Altman analysis	Yes	No	No	No	NA
Concordance of care processes between medical records and patient self-administered questionnaires	Medicine (Quality of Care)	Cardiovascular	Binary/continuous	723	N	N	Kappa coefficient, Intraclass correlation coefficients (ICC)	No	Yes	Yes	No	NA
The Intrarater and Interrater Reliability of Measures Derived from Cardiopulmonary Exercise Testing in Patients with Abdominal Aortic Aneurysms	Surgery (Aortic aneurysms)	Cardiovascular	Continuous	24	Y	Y	Intraclass correlation coefficients (ICC) and paired test	No	Yes	No	Yes - also did paired t-tests	NA
Test-retest reliability and minimal detectable change of the Cognitive Abilities Screening Instrument in patients with dementia	Medicine (Dementia)	Geriatrics	Continuous	52	Y	Y	Intraclass correlation coefficient (ICC), Bland-Altman analysis, paired t, Chronbach's alpha	Yes	Yes	No	Yes - Paired t-test	NA
Does access to a portable ophthalmoscope improve skill acquisition in direct ophthalmoscopy? A method comparison study in undergraduate medical education	Medicine (ophthalmoscopy)	Opthamology	Continuous	42	N	N	Intra class coefficients (ICCs)	No	Yes	No	No	NA
Fragility Fractures of the Pelvis Classification: A Multicenter Assessment of the Intra-Rater and Inter-Rater Reliabilities and Percentage of Agreement	Radiology	Orthopedics	Nominal	51	Y	Y	Fleiss kappa statistics	No	No	Yes	No	NA
Measurement of the enriched stable isotope 58 Fe in iron related disorders- comparison of INAA and MC-ICP-MS	Medicine (Measurement of iron)	Haematology	Continuous	11	N	N	Zeta Score	No	No	No	No	Zeta Score
Agreement of 2D transthoracic echocardiography with cardiovascular magnetic resonance imaging after ST-elevation myocardial infarction	Radiology	Cardiovascular	Continuous	259	N	N	Bland-Altman analyses and compared methods	Yes	No	No	Yes	NA
Patient Preference to Accept Medical Treatment Is Associated with Spokesperson Agreement	Medicine (Preference to receive treatment)	General	Binary	267	N	N	Percentage agreement	No	No	No	Yes	NA
A Randomized Trial to Increase the Assessment Accuracy of Glaucoma and Optic Disc Characteristics by Orthoptists	Medicine (Glaucoma & Optic disc)	Orthoptics	Ordinal/nominal	39	N	N	Weighted kappa statistic,prevalence-adjusted bias-adjusted kappa (PABAK)	No	No	Yes	Yes - compared Kappa between groups	No
Accuracy of Intraoperative Computed Tomography in Deep Brain Stimulation-A Prospective Noninferiority Study	Radiology	Neurology	Continuous	29	Y	X - another endpoint	Linear Deming regression, ICC, Pearson's	No	Yes	No	Yes - t	Linear Deming Regression
The repeatability of subjective and objective tear ferning assessment and its association with lipid layer thickness, non-invasive tear break-up time and comfort	Medicine (Opthamology)	Opthamology	Continuous	18	Y	Y	Bland-Altman analysis	Yes	No	No	No	No
Comparing Assessments of Physical Functional Independence in Older Adults With Mobility Limitations	Medicine (Physical functional Independence)	Geriatrics	Continuous	90	N	N	Bland-Altman	Yes	No	No	No	Yes - Spearman
Comparison of Frailty Screening Instruments in the Emergency Department	Medicine (Fraility Screening)	Geriatrics	Ordinal	275	Y	Y	Cohen’s kappa	No	No	Yes	No	Yes
Assessment of tacrolimus intrapatient variability in stable adherent transplant recipients: Establishing baseline values	Medicine (Tacrolimus variability in patients)	Hepatology	Ordinal	82	N	N	Deming regression, Bland?Altman analysis	Yes	No	No	No	Deming Regression
Computed tomography colonography: Retrospective comparison of laxative plus barium tagging versus iodinated contrast only for bowel preparation and faecal tagging	Radiology	Oncology	Ordinal	120	N	N	Brennan-Prediger Agreement Coefficient method	No	No	No	No	Brennan-Prediger Agreement Coefficient method
Assessment of 68Ga-PSMA-11 PET Accuracy in Localizing Recurrent Prostate Cancer: A Prospective Single-Arm Clinical Trial	Radiology	Oncology	Ordinal	635	N	N	Fleiss’ ?	No	No	Yes	No	No
Repeatability and effect of blinding of fructose breath tests in patients with functional gastrointestinal disorders	Medicine	Gastrointestinal	Continuous	16	N	N	ICC, Cohen's Kappa, Bland-Altman	Yes	Yes	Yes	No	No
Agreement of surgical blood loss estimation methods	Surgery	Urology	Continuous	80	Y	Y	Concordance correlation coefficient, Bland and Altman	Yes	No	No	No	Concordance Correlation Coefficient
Perioperative comparison of the agreement between a portable fingertip pulse oximeter v. a conventional bedside pulse oximeter in adult patients (COMFORT trial)	Medicine	Anaesthesia	Continuous	220	Y	Y	Bland-Altman	Yes	No	No	No	No
Reliability of mobility measures in older medical patients with cognitive impairment	Medicine	Geriatrics	Continuous/ordinal	65	Y	Y	ICC, Cohen's Kappa, Bland and Altman	Yes	Yes	Yes	No	Yes
Whole-body MRI for staging and interim response monitoring in paediatric and adolescent Hodgkin's lymphoma: a comparison with multi-modality reference standard including 18 F-FDG-PET-CT	Radiology	Oncology	Ordinal	50	Y	Y	Kappa statistics	No	No	Yes	No	Yes
Inter- and intra-rater reliability for measurement of range of motion in joints included in three hypermobility assessment methods	Medicine	Orthopedics	Ordinal	49	Y	Y	ICC, Cohen's Kappa, Random Effects Regression	No	Yes	Yes	No	Yes
Pre-intervention test-retest reliability of EEG and ERP over four recording intervals	Medicine	Cardiovascular	Continuous	32	N	N	ICC	No	Yes	No	No	No
The feasibility of assessing frailty and sarcopenia in hospitalised older people: a comparison of commonly used tools	Medicine	Geriatrics	Ordinal	233	N	N	Cohen's Kappa	No	No	Yes	No	No
Reliability and validity of assessing energy and nutrient intake with the Vienna food record: a cross-over randomised study	Allied Health	Nutrition	Ordinal	50	Y	X - similar studies	ICC, Bland and Altman, Pearson's R	Yes	Yes	No	No	Pearson's R
Blood pressure differences between home monitoring and daytime ambulatory values and their reproducibility in treated hypertensive stroke and TIA patients	Medicine	Cardiovascular	Continuous	99	N	N	Bland and Altman, paired t-test	Yes	No	Yes	Yes - Paired t-test	No
Comparison of two methods of determining lung de-recruitment, using the forced oscillation technique	Medicine	Respiratory	Continuous	57	N	N	paired t test, ICC, least square regression, Bland and Altman	Yes	Yes	No	Yes	Least Square regression
Determination of central corneal clearance in scleral lenses with an optical biometer and agreement with subjective evaluation	Medicine	Opthamology	Continuous	61	N	N	Bland and Altman, H0 test, Spearman's	Yes	No	No	Yes	Yes
Comparison of Standard Breath-Held, Free-Breathing, and Compressed Sensing 2D Gradient-Recalled Echo MR Elastography Techniques for Evaluating Liver Stiffness	Radiology	Hepatology	Continuous	25	Y	Y	ICC, Bland and Altman	Yes	Yes	No	No	No
Comparison between invasive and noninvasive blood pressure measurements in critically ill patients receiving inotropes	Medicine	Cardiovascular	Continuous	36	N	N	Bland-Altman and Linear Regression	Yes	No	No	No	Yes
Comparison of different schedules of nocturnal home blood pressure measurement using an information/communication technology-based device in hypertensive patients	Medicine	Cardiovascular	Continuous	34	Y	Y	ICC, Bland and Altman	Yes	Yes	No	No	No
Agreement between mothers', fathers', and teachers' ratings of behavioural and emotional problems in 3-5-year-old children	Medicine	Mental Health	Binary/continuous	4469	N	N	ICC and Pearson correlation coefficient	No	Yes	No	No	Pearson Correlation Coefficient
Evaluation of agreement of placental growth factor (PlGF) tests and the soluble FMS-like tyrosine kinase 1 (sFlt-1)/PlGF ratio, comparison of predictive accuracy for pre-eclampsia, and relation to uterine artery Doppler and response to aspirin	Medicine	Obstetrics	Binary	150	N	N	Percentage Agreement, Pearson Chi-square test	No	No	No	Yes	Percentage Agreement
Agreement between core laboratory and study investigators for imaging scores in a thrombectomy trial	Radiology	Cardiovascular	Ordinal/binary	381	N	N	Cohen's Kappa	No	No	Yes	No	No
Inter-reader agreement of magnetic resonance imaging proton density fat fraction and its longitudinal change in a clinical trial of adults with nonalcoholic steatohepatitis	Radiology	Hepatology	Continuous	50	N	N	ICC, coefficients of variation, Bland and Altman	Yes	Yes	No	No	Coefficients of Variations
Interobserver Agreement of Interim and End-of-Treatment 18 F-FDG PET/CT in Diffuse Large B-Cell Lymphoma: Impact on Clinical Practice and Trials	Medicine	Oncology	Binary	465	N	N	Chi-squared	No	No	No	No	Yes
Test-retest reliability of internal pudendal artery blood flow using color Doppler ultrasound in healthy women	Radiology	Cardiovascular	Continuous	20	N	N	paired t test, ICC, Bland and Altman	Yes	Yes	No	Yes	No
Inter-rater reliability of two paediatric early warning score tools	Medicine	Paediatrics	Continuous/ordinal	54	N	N	ICC, Fleiss's Kappa, Bland and Altman	Yes	Yes	Yes	No	No
Chronic Headache Education and Self-management Study (CHESS) - a mixed method feasibility study to inform the design of a randomised controlled trial	Medicine	Chronic Illness	Ordinal	107	Y	Y	Kappa	No	No	Yes	No	No
Reproducibility of ambulatory blood pressure after high-intensity interval training sessions in healthy individuals	Medicine	Cardiovascular	Ordinal	12	Y	Y	ICC, Bland and Altman and ANOVA	Yes	Yes	No	Yes	No
PROPOSAL AND TEST-RETEST RELIABILITY OF A SCALE FOR CERVICAL, THORACIC, AND LUMBAR SPINE PAIN IN BRAZILIAN YOUNG PEOPLE	Medicine	Orthopedics	Binary/continuous	80	Y	Y	Kappa, ICC and Bland Altman	Yes	Yes	Yes	No	No
Degenerative findings on MRI of the cervical spine: an inter- and intra-rater reliability study	Radiology	Orthopedics	Nominal/binary	50	N	N	Kappa	No	No	Yes	No	No
Measuring adherence to antipsychotic medications for schizophrenia: Concordance and validity among a community sample in rural China	Medicine	Mental Health	Binary/continuous	278	N	N	Concordance correlation coefficient and Kappa, Bland-Altman	Yes	No	Yes	No	Concordance Correlation Coefficient
Accuracy and reliability of a subcutaneous continuous glucose monitoring device in critically ill patients	Medicine	Endocrinology	Continuous	155	N	N	Bland and Altman	Yes	No	No	No	No
Computed tomography portography of patients with cirrhosis with normal body mass index: Comparison between low-tube-voltage CT with low contrast agent dose and conventional CT	Radiology	Hepatology	Ordinal	118	N	N	Kappa	No	No	Yes	No	No
Agreement between cystatin-C and creatinine based eGFR estimates after a 12-month exercise intervention in patients with chronic kidney disease	Medicine	Renal	Ordinal	142	N	N	Bland and Altman	Yes	No	No	No	No
Fractional flow reserve, instantaneous wave-free ratio, and resting Pd/Pa compared with [15O]H2O positron emission tomography myocardial perfusion imaging: a PACIFIC trial sub-study	Medicine	Cardiovascular	Binary	129	N	N	Cohen's Kappa	No	No	Yes	No	GEE, ROC, Correlation
Assessment of the myocardial area at risk: comparing T2-weighted cardiovascular magnetic resonance imaging with contrast-enhanced cine (CE-SSFP) imaging-a DANAMI3 substudy	Radiology	Cardiovascular	Continuous	166	N	N	Bland and Altman	Yes	No	No	No	No
Phase IV noninferiority controlled randomized trial to evaluate the impact on diagnostic thinking and patient management and the test-retest reproducibility of the Gaxilose test for hypolactasia diagnosis	Medicine	Gastrointestinal	Binary/continuous	64	Y	Y	ICC and Kappa	No	Yes	Yes	No	No
Reproducibility and validity of a novel invasive method of assessing peripheral microvascular vasomotor function	Radiology	Cardiovascular	Continuous	20	N	N	ICC and Bland and Altman	Yes	Yes	No	No	No
Comparison of Coronary Computed Tomography Angiography, Fractional Flow Reserve, and Perfusion Imaging for Ischemia Diagnosis	Radiology	Cardiovascular	Continuous	208	N	N	Bland and Altman	Yes	No	No	No	No
Reducing the dose of gadolinium-based contrast agents for DCE-MRI guided SBRT: The effects on inter and intra observer variability for preoperative target volume delineation in early stage breast cancer patients	Radiology	Oncology	Continuous	23	N	N	ICC	No	Yes	No	No	Conformity Index
Intra-patient and inter-patient comparisons of DNA damage response biomarkers in Nasopharynx Cancer (NPC): analysis of NCC0901 randomised controlled trial of induction chemotherapy in locally advanced NPC	Medicine	Oncology	Continuous	85	N	N	ICC, Bland and Altman	Yes	Yes	No	No	No
